# Supplementary material for: Cost-effectiveness of preventing dental caries and full mouth dental reconstructions among Alaska Native children in the Yukon–Kuskokwim delta region of Alaska
Source: J Public Health Dent. Author manuscript; Available in PMC 2016 Sep 3. (PMC5010502; doi:10.1111/jphd.12141)
Supplement: 3 [file NIHMS759201-supplement-3.xlsx]

## Sheet: Main
		DENTAL CARIES AMONG ALASKA NATIVE CHILDREN IN THE YK REGION
Purpose: Evaluating the economic costs and benefits of dental interventions used to reduce dental caries among Alaskan Native children in the YK Delta Region from the dental payer perspective.
			USED FOR DEMONSTRATION ONLY: DO NOT CIRCULATE
						Charisma Y Atkins, MPH CDC/NCEZID/DPEI
						Martin I Meltzer, PhD, CDC/NCEZID/DPEI
						Timothy Thomas, MD, Alaska Native Tribal Health Consortium (ANTHC)
						Leif Alberson, Principal, Alaska Health Consulting
						Dana Bruden, MS CDC/NCEZID/DPEI/AIP
						Thomas W. Hennessy, MD, MPH CDC/NCEZID/AIP (Director)
						Brian Hollander, DMD, Yukon-Kushokwim Health Consortium (YKHC)
						Joseph Klejka, MD, Yukon-Kushokwim Health Consortium (YKHC)
						Dane Lenaker, DMD/DDS, Yukon-Kushokwim Health Consortium (YKHC)
						Mary Williard, DMD, Alaska Native Tribal Health Consortium (ANTHC)
						Rebekah Borse, PhD, CDC/NCEZID/DPEI (former)
					2016-05-24
2014-01-23	Added the CEA for total carious treatment, updated all costs, and included background information. Updated sealant molar information.
2014-01-22	Update dental sealants calculations, weighted FMDR, and total weighted treatment cost for CEA calculations
2014-01-21	Update dental sealants effectiveness
2014-01-17	Remove protective restoration, add caries incidence, and update number of fillings, crowns, and fillings/crowns
2014-01-05	Include all cost information, caries proportion and FMDR proportion
2014-02-14	Include totals for CEA, totla discounting, and health outcomes averted
2014-02-24	addition of a CEA_actual table to the final results
2014-03-17	Double check of calculations for population coverage
2015-03-02	Correction to average number of crowns, fillings per child

## Sheet: Instruction
						INSTRUCTION
						(This page contains helpful hints on how to navigate between different pages contained in this spreadsheet model)
							Use this button to "START" the operation of the Dental Caries Effectiveness spreadsheet-based model
							Use this button to move forward through the spreadsheet-based model
							Use this button to move backward through the spreadsheet-based model
							Use this button to navigate back to the MAIN page to "START" the Dental Caries Effectiveness spreadsheet-based model
							All white cells require data to be entered by user. Any data entered into these cells can be changed or overwritten by the user.
							All gray colored cells contain calculated and/or required data. The information presented in these cells should not be altered by the user.
							Use this button to access supplemental information or for more detailed explanations on specific topics.

## Sheet: Population
						POPULATION
							(Enter population information for the followinng age groups)
							Age groups	Number of people	Number of Villages Included*
							6 -12 months	290	48
							12-24 months	560
							24-36 months	582
							36-48 months	570
							48-60 months	573
							Total	2575
			Population values are estimated from the YK Delta and Alaska Population Estimates (US Census and Permament Fund data) for Year 2011.
			*YK Region consist of 48 villages as provided by Jennifer Dobson Report on Water Fluoridation in the ANTHC, whereas MMWR reports a total of 52 villages in YK Region

## Sheet: Caries
		Number of Caries
		(Calculation for the total costs of treating children being seen for the caries evaluation, which include exam, x-ray, crown placement, and filling cost.)
	Age Groups	Total Number of Children Seen for Dental Servicesa	No. of Children receiving 1 or more Crownsb	Average Number of Crowns Per Childb	No. Children receiving 1 or more fillingsc	Average Number of Teeth Filled per childc	Number of Children Receiving Both Crown & Filling	Average Number of Crowns and/or Fillings per child	Oral Exam Cost ($)	X-Ray Cost ($)	Crown Placement Mean Cost ($)	Filling Mean Cost ($) per toothd	Mean Treatment Cost per Child w/Caries	Current Annual Mean Cost of Treating Children w/Caries
	6 -12 months	47	0	0	0	0	0	0	66.98	89.08	199.53	142.631	1467.5	275890
	12-24 months	256	0	0	0	0	0	0
	24-36 months	393	32	5.72	31	3.9	38	8
	36-48 months	400	60	5.87	60	3.68	65	8.8
	48-60 months	440	64	4.97	75	3.41	85	6.8
	TOTALe	1536	156	5.47	166	3.6	188	9.3
	Total Average Meanf			4.53894		3.17793		7.73404
	Caries Incidence (per child)			0.0730097
	a) Total Number of Children treated for Caries was obtained from the 2011 YKHC Dental Procedure Visits, supplied by Dana Bruden.
	Aggregage values for treatment: 22 received crowns only, 32 received fillings only, and 134 received both crowns and fillings producing 188 children receiving atleast 1 crown, 1 filling, and or both crown and filling
	b) Number of children receiving one or more crowns amongst children with crowns was obtained from Dana Bruden and Richard Baum. The median number of crowns per child on average was 5.47.
	c) Number of children with Fillings amongst children with fillings is the number of children that were seen in 2011 that used resin and amalgam anterior fillings only for the treatment of caries.
	One surface fillings accounted for 62% of all fillings, while 2 surface fillings accounted for 24%, and 3 and 4 surfaces accounted for 9% and 4%, respectively.
	d) We assumed that the teeth were treated using resin-based fillings because the YK Frequency report details that 90% of all fillings applied
	were resin-based (only 10% were analgam) during 2011.
	e,f) The total number of children (across all age groups)receiving crowns, fillings, and/or both crowns and fillings are given in black. Whereas, the values presented in red are the average mean values across all age groups.
	An
	Filling Costs:	%	Weighted $
	127.56	0.62	79.0872
	155.35	0.24	37.284
	188.84	0.09	16.9956
	231.6	0.04	9.264

## Sheet: FMDR
		Number of Procedures Requiring General Anesthesia
		(Enter the total number of full-mouth dental reconstructions completed and their associated costs for children<60 montths of age.)
		Age Groups	Total Number of Annual FMDRs Completeda	Travel Cost ($)	Personnel Costs ($)	OR Cost for FMDR Treatmentb ($)	Fillingsc ($)	Stainless Steel Crownc ($)	Erupted Tooth Extractionc ($)	Vital Pulpotomyc ($)	Films-Occlusal & Bitewingsc ($)	Other Associatedc ($)	Treatment Cost per Child per FMDR Visit ($)	Total Annual Median Cost of Completing FMDRs in One Year
		6 - 60 months	161	1500	1500	3198	142.631	199.53	141.71	131.83	35	250	9348.89	1.50517e+06
		Median Value per Child per Visit	N/A	N/A	N/A	N/A	3.6	5.47	4	5	2	N/A
		FMDR Incidence (per child)			0.0625243
		Weighted Totals
		a) Number of procedures requiring general anesthesia has been classified as the number of full mouth dental reconstructions (FMDRs).
		Total FMDR reported is the number that were actually completed during Year 2011, as reported using YK Frequency data, supplied by Richard Baum.
		b) The operating room (OR) costs for each FMDR procedure is the average cost of all OR procedures done in Bethel and Anchorage for children aged 6-60 months.
		c) These specific procedures were those that were most commonly identified as being apart of the operating room visit for the completion of FMDRs.
		Assumptions:
		(1) The number of FMDRs completed (i.e., 161 children in YK Delta) were performed on unique individuals with each child receiving only one general anesthesia procedure within a given year.
		(2) The 161 FMDRs completed were performed on children not counted as receiving caries in the same year. Therefore, these children are not considered to be a part of the total number of children
		that received caries treatment (placement of crowns and/or fillings) in Year 2011.

## Sheet: Weighted
				Weighted Total for Number of Caries
			Age Groups	Total Number of Children Seen for Dental Servicesa	Number of Children Receiving One or More Crowns (Only)b	Average Number of Crowns Per Childb	Number of Children Receiving One or More Fillings (only)c	Average Number of Teeth Filled per childc	Number of Children Receiving One or More Crown and Fillings	Average Number of Crowns and/or Fillings per child	Total Number of Children Receiving at least 1 Crown, 1 Filling, or both Crown & Filling	Total Number of Caries Treatment Procedures	Total Number of FMDRs Completed	Total Number of Procedures Completed (FMDRS + Total Caries Treatment)	Weighted proportion of FMDRs to Total Caries Procedures
			12-24 months	47	22	0	32	0	134	0	188	322	161	483	0.333333
			24-36 months	256		0		0		0						0.538682
			36-48 months	393		5.72		3.9		8
			48-60 months	400		5.87		3.68		8.8
			Total	440		4.97		3.41		6.8
			Total	1536	22	4.53894	32	3.17793	134		7.73404
			Oral Exam Cost ($)	X-Ray Cost ($)	Crown Placement Cost ($)	Filling Cost ($) per toothd	Mean Treatment Cost of Crown Only	Mean Treatment Cost of Filling Only	Mean Treatment Cost of Both Crown & Filling	Total Mean Caries Treatment Cost per child	Weighted Caries Treatment cost per Child	Total FMDR Treatment cost per Child	Weighted Treatment cost per FMDR	Total Weighted Treatment cost
			66.98	89.08	199.53	142.631	198.846	214.327	1054.33	1467.5	978.333	9348.89	3116.3	4094.63
			Total Incidence of Children Receiving Treatment				0.135534

## Sheet: Fluoridation
		Water Fluoridation
		(Capacity for adjusting the natural levels of flouride by adding additional flouride in the village water systems for optimal oral health)
		Age Group	Minimum % of Children w/Fluoridated Water*	Maximum % of Children w/Fluoridated Water*	Start-up Costs per Village			Annual Cost per village			Total Annual Cost of Flouridation
					Installation+	Travel	Total Start-up Costs	Operator's Salary+	Annual Renewal+	Total Annual Cost per Village	Current First Year Costa	Maximum First Year Costb
		6 - 60 months	0.360777	0.683107	5500	1590	7090	2080	1545	3625	18125	200280
			# of Fluoridated Villages
			5	22
		*Water Fluoridation Coverage provided be Jennifer Dobson's report on the possibility of water fluoridation in YK Region: Total of 48 villages included in
		fluoridation report, but MMWR Alaska report states that YK Region consists of 52 villages.
		+ Start-up Costs and Annual Renewal Costs were obtained fom the Rural Alaska Water Flouridation Cost Calculation (2012) provided by Jennifer Dobson
		a)Current First Year Cost is the annual cost of supplying fluoridated water to the existing 5 villages that have already begun delivering fluoridation to its residents..
		b)Maximum First Year Cost is the annual cost of program in all 22 villages associated with (1) continuing the water fluoridation in the existing 5 villages that supply fluoridated water and
		(2) starting piped water fluoridation systems in the 17 additional villages that have the capacity to deliver water fluoridation to its residents.

## Sheet: Sealants
		Dental Sealants
		(Application of a clear,protective bond to the biting surfaces of the back teeth that can shield the tooth from bacteria and plaque, which may increase the probability of the area remaining free of dental caries.)
		Age Groups		Number of Children With Sealants within one yeara	Average Number of Teeth with Sealantsb	Recommended Number of Teeth Sealed per Childc						Annual Cost of Sealant INT
			Population per Age Group				Current Population Coverage	Ideal Population Coverage		Medicaid Reimbursement per sealed tooth		Total Current Annual Cost	Total Ideal Annual Cost
		6 -12 months	290	0	0	0	0	1		49.68		0	0
		12-24 months	560	13	4.08	4	0.0232143	1				2635.03	111283
		24-36 months	582	64	5.06	4	0.109966	1				16088.4	115655
		36-48 months	570	86	4.92	0	0.150877	1				21020.6	0
		48-60 months	573	87	4.06	0	0.151832	1				17548	0
		Totalsd	2575	250	4.61	8	0.0970874	1				12420	226938
		a) Number of children that received at least one sealant during a dental visit was from YKHC using chart numbers and visit dates for Year 2011.
		b) Average number of sealants applied during one dental visit was obtained from Dana Bruden for YKHC Dental Procedure Visits during Year 2011.
		c) Recommended number of sealants for children as reported by Dane Laneaker is upto 8 teeth (primary molars only) per child before their third birthday.
		Children have on average 28 teeth until their 18th birthday, thus the proportion of molars in a child's mouth is .29
		d) The total for each column is given in "black". However, values presented in red are the average mean values across all age groups.

## Sheet: Varnish
		Flouride Varnish
	(Use of a topical flouride treatment, consisting of 5% sodium fluoride in a resin base,painted over teeth surfaces to prevent dental caries.)
	Age Group		Number of Children who Received Varnish App in One Yeara	Average Annual Number of Varnish App per Childb						Annual Cost of Varnish INT
		Population per Age Group			Current Population Coverage	Ideal Population Coverage		Medicaid Reimbursement per application		Total Current Annual Cost	Estimated Annual Cost of Ideal Coverage
	6 -12 months	290	32	1.25	0.110345	1		28.5		1140	16530
	12-24 months	560	211	1.43	0.376786	1				8599.3	31920
	24-36 months	582	326	1.58	0.560137	1				14679.8	33174
	36-48 months	570	338	1.75	0.592982	1				16857.8	32490
	48-60 months	573	404	1.88	0.705061	1				21646.3	32661
	TOTALSc	2575	1311	1.68	0.509126	1				62923.2	146775
	a) Number of varnish applications was obtained from Dthe 2011 Dental Procedures Visits database.
	b) Recommended number of varnish applications is at least 2x/year on endangered primary teeth or during well child visits (9, 12, 15, 18, 24, and 30 months)
	c). The total for each column is given in "black". However, values presented in red are the average mean values across all age groups.

## Sheet: Toothbrushes
		Toothbrush/toothpaste
		(Proccess of a child brushing their teeth at least twice a day using a toothbrush and fluoride toothpaste either with the assistance of a parent/guardian or by oneself)
			Age Group	Current Population Coverage*	Ideal Population Coverage	Avg Number of Toothbrushes per Child per Year	Avg Number of Tubes of Toothpaste per Child per Year	Cost per child		Annual Cost of Intervention
								Toothbrush	Toothpaste	Annual Cost of Toothbrush/Toothpaste per Child	Current Annual Population Coverage Cost	Ideal Annual Population Coverage Cost
			6 - 60 months	0.55	1	4	8	5	3	44	62315	113300
			*Current Population coverage was obtained from statistics pulled from 2008 Dental Epi-Aid conducted in 5 towns in the YKDelta.

[truncated: 24 more sheets: Initial_exam, Effectiveness, Summary, Prevention, Outcomes, Health Outcomes, Final Health Outcomes, Prevention_Cost, Actual_Prevention $, CEA, CEA_Actual, Villages, Treatment_Cost, Discounting, Discounting_Ideal, Total Discounting, Explain, Supplement1, Supplement2, Display …]
